# Supplementary material for: CF Patients’ Airway Epithelium and Sex Contribute to Biosynthesis Defects of Pro-Resolving Lipids
Source: Front Immunol. 2022 Jun 16;13:915261. doi: 10.3389/fimmu.2022.915261 (PMC9244846; doi:10.3389/fimmu.2022.915261)
Supplement: Supplementary file 2 [file Table_1.xlsx]

## Sheet: correlations
	All samples					Non-CF only					CF only
	Pearson		Spearman			Pearson		Spearman			Pearson		Spearman
	r	p value	r	p value	n	r	p value	r	p value	n	r	p value	r	p value	n
15LO1 vs LXA4	0.1515	0.2561	0.24	0.1473	21	-0.3746	0.1282	0.24	0.1473	11	0.9416	<0,0001	0.8268	0.0025	10
15LO1 vs LXB4	-0.268	0.1201	-0.3322	0.0706	21	-0.3017	0.1837	-0.3322	0.0706	11	-0.4277	0.1088	-0.1216	0.3694	10
15LO1 vs 5-HETE	-0.2723	0.1162	-0.3511	0.0593	21	-0.3472	0.1478	-0.3511	0.0593	11	-0.4128	0.1179	-0.4985	0.0728	10
15LO1 vs 12-HETE	0.4201	0.029	-0.02374	0.4593	21	-0.3101	0.1767	-0.02374	0.4593	11	0.7575	0.0056	0.4012	0.125	10
15LO1 vs 15-HETE	-0.01116	0.4809	-0.1827	0.214	21	-0.412	0.104	-0.1827	0.214	11	0.04257	0.4535	-0.006079	0.4962	10
15LO1 vs RVD1	-0.01893	0.4675	-0.009827	0.4831	21	-0.3723	0.1298	-0.009827	0.4831	11	0.3076	0.1936	0.3398	0.1646	10
15LO1 vs RVD2	0.01881	0.4677	-0.145	0.2653	21	0.1765	0.3018	-0.145	0.2653	11	0.1154	0.3755	-0.03177	0.4653	10
15LO1 vs RVD3	0.03878	0.4337	0.06901	0.3831	21	-0.5105	0.0543	0.06901	0.3831	11	0.6286	0.0258	0.6951	0.0153	10
15LO1 vs RVD4	0.3486	0.0607	0.2897	0.1013	21	-0.1732	0.3052	0.2897	0.1013	11	0.8671	0.0006	0.9329	0.0001	10
15LO1 vs RVD5	-0.2556	0.1317	-0.2622	0.1255	21	-0.3476	0.1475	-0.2622	0.1255	11	0.2312	0.2603	-0.05188	0.4458	10
15LO1 vs MaR1	0.1831	0.2134	-0.1031	0.3282	21	0.5355	0.0448	-0.1031	0.3282	11	-0.3254	0.1794	-0.02462	0.4754	10
15LO1 vs MAR2	0.01339	0.477	-0.0411	0.4298	21	0.176	0.3024	-0.0411	0.4298	11	-0.1016	0.39	0.09756	0.3937	10
15LO1 vs PDX	-0.2697	0.1186	-0.1921	0.2021	21	-0.08085	0.4066	-0.1921	0.2021	11	-0.3292	0.1765	-0.1192	0.3681	10
15LO1 vs. PD1	-0.1653	0.237	-0.1229	0.2978	21	-0.4676	0.0735	-0.1229	0.2978	11	0.6225	0.0273	0.5471	0.0532	10
15LO1 vs 17-HDOHE	-0.2938	0.0981	-0.3979	0.037	21	-0.5054	0.0564	-0.3979	0.037	11	0.3067	0.1944	0.09119	0.4018	10
15LO1 vs 14-HDOHE	-0.1791	0.2186	0.007152	0.4877	21	-0.3057	0.1803	0.007152	0.4877	11	0.868	0.0006	0.766	0.0065	10
15LO1 vs 18-HEPE	-0.319	0.0793	-0.3479	0.0612	21	0.02081	0.4758	-0.3479	0.0612	11	-0.5392	0.0539	-0.535	0.0577	10
15LO1 vs RVE1	0.3914	0.0397	0.2764	0.1126	21	0.2127	0.2651	0.2764	0.1126	11	0.7838	0.0037	0.5836	0.041	10
15LO1 vs RVE2	-0.1753	0.2237	0.05593	0.4048	21	-0.3995	0.1117	0.05593	0.4048	11	-0.3225	0.1817	0.2796	0.2154	10
15LO1 vs S-RVE3	-0.2153	0.1743	-0.0847	0.3575	21	0.4229	0.0975	-0.0847	0.3575	11	-0.4572	0.092	-0.3219	0.1778	10
15LO1 vs R-RvE3	-0.05448	0.4073	-0.1925	0.2015	21	-0.5716	0.0331	-0.1925	0.2015	11	0.8054	0.0025	0.6881	0.0167	10
15LO1 vs RvE3	-0.2512	0.1361	-0.2535	0.1338	21	-0.3626	0.1366	-0.2535	0.1338	11	-0.2624	0.232	0.03136	0.4658	10
15LO2 vs LXA4	-0.09412	0.7103	-0.06208	0.8067	18	-0.2072	0.541	-0.119	0.7273	11	-0.09887	0.833	0.1261	0.8	7
15LO2 vs LXB4	-0.034	0.8935	0.4592	0.0553	18	0.3697	0.2632	0.2426	0.4695	11	0.1036	0.825	0.5586	0.2056	7
15LO2 vs 5-HETE	-0.0543	0.8306	-0.1479	0.5581	18	-0.1647	0.6283	-0.1739	0.607	11	-0.154	0.7417	-0.4865	0.2714	7
15LO2 vs 12-HETE	-0.04745	0.8517	0.1588	0.529	18	-0.1426	0.6757	0.0595	0.8646	11	0.2461	0.5947	0.3424	0.4579	7
15LO2 vs 15-HETE	-0.07	0.7825	0.09514	0.7073	18	-0.09966	0.7706	0.2197	0.5135	11	-0.3058	0.5047	-0.09009	0.8595	7
15LO2 vs RVD1	-0.01364	0.9572	0.004162	0.9869	18	-0.03867	0.9101	-0.01376	0.9697	11	-0.1557	0.7389	-0.0374	0.9476	7
15LO2 vs RVD2	0.5717	0.0132	0.5309	0.0234	18	0.6424	0.0331	0.7643	0.0083	11	0.1771	0.704	0.4523	0.3143	7
15LO2 vs RVD3	0.3156	0.2021	0.342	0.1648	18	0.2877	0.391	0.5551	0.0792	11	0.2271	0.6243	0.2	0.6663	7
15LO2 vs RVD4	-0.003875	0.9878	0.02692	0.9156	18	-0.06608	0.8469	0.1011	0.765	11	0.06119	0.8963	0.3063	0.5119	7
15LO2 vs RVD5	0.4524	0.0594	0.4675	0.05	18	0.38	0.2489	0.5492	0.0836	11	0.2187	0.6375	0.3179	0.4786	7
15LO2 vs MaR 1	0.2649	0.288	0.1585	0.53	18	0.2083	0.5388	-0.009174	0.9807	11	0.3424	0.4521	0.2703	0.5587	7
15LO2 vs MAR2	0.1958	0.4362	-0.03013	0.9055	18	0.1834	0.5893	0.02299	0.9482	11	-0.2242	0.6288	-0.2703	0.5587	7
15LO2 vs PDX	0.5696	0.0136	0.3938	0.1059	18	0.6795	0.0215	0.5958	0.057	11	-0.1914	0.681	-0.09091	0.8433	7
15LO2 vs PD1	0.2966	0.2321	0.3042	0.2197	18	0.1758	0.6051	0.3799	0.2481	11	0.2138	0.6452	0.1982	0.6698	7
15LO2 vs 17-HDOHE	0.04951	0.8453	0.3237	0.1901	18	-0.06639	0.8462	0.1922	0.5688	11	0.2518	0.586	0.3604	0.4262	7
15LO2 vs 14-HDOHE	-0.004087	0.9872	0.122	0.6296	18	-0.1358	0.6906	-0.1098	0.7479	11	0.2571	0.5778	0.7027	0.0865	7
15LO2 vs 18-HEPE	-0.04593	0.8564	-0.07032	0.7816	18	-0.0844	0.8051	-0.2517	0.4524	11	0.07432	0.8742	-0.09009	0.8595	7
15LO2 vs RVE1	0.3455	0.1602	0.3156	0.2021	18	0.2598	0.4403	0.08696	0.8007	11	0.3307	0.4688	0.5586	0.2056	7
15LO2 vs RVE2	-0.05881	0.8167	0.01138	0.9643	18	0.03512	0.9184	-0.09611	0.7794	11	0.1097	0.8149	0.3063	0.5119	7
15LO2 vs S-RVE3	-0.08641	0.7332	-0.07298	0.7735	18	0.1205	0.7242	-0.07257	0.8305	11	0.005579	0.9905	-0.2697	0.5714	7
15LO2 vs R-RvE3	0.6519	0.0034	0.5772	0.0121	18	0.7199	0.0125	0.7239	0.0149	11	0.2636	0.5678	0.4719	0.3095	7
15LO2 vs RvE3	0.2418	0.3338	0.453	0.059	18	0.7211	0.0123	0.5602	0.0762	11	0.07857	0.867	0.2431	0.6036	7
12LO vs LXA4	-0.09333	0.3655	0.05314	0.422	16	-0.05171	0.4436	0.3548	0.1563	10	-0.1057	0.421	-0.116	0.4194	6
12LO vs LXB4	-0.111	0.3411	0.2404	0.1835	16	0.4218	0.1123	0.3425	0.1655	10	-0.4234	0.2014	-0.5218	0.15	6
12LO vs 5-HETE	-0.3541	0.0892	-0.5973	0.0082	16	-0.3647	0.15	-0.6728	0.019	10	-0.3979	0.2173	-0.4928	0.1722	6
12LO vs 12-HETE	-0.1319	0.3132	-0.1852	0.2442	16	-0.2756	0.2204	-0.1529	0.3356	10	-0.1612	0.3801	-0.116	0.4194	6
12LO vs 15-HETE	-0.3785	0.0741	-0.2729	0.1521	16	-0.4239	0.1111	-0.2936	0.2038	10	-0.1243	0.4072	-0.2319	0.3333	6
12LO vs RVD1	-0.1103	0.3421	-0.07292	0.3932	16	0.079	0.4141	0.2209	0.2668	10	-0.4148	0.2067	-0.462	0.175	6
12LO vs RVD2	0.1896	0.2409	0.1251	0.3206	16	0.5965	0.0344	0.4832	0.0795	10	-0.1166	0.4129	-0.3914	0.2333	6
12LO vs RVD3	0.3053	0.1251	0.3003	0.1279	16	0.6186	0.0283	0.638	0.0258	10	-0.1907	0.3587	0	0.5056	6
12LO vs RVD4	0.2123	0.2149	0.2718	0.1527	16	0.429	0.108	0.5231	0.0617	10	-0.09288	0.4305	0.4638	0.1972	6
12LO vs. RVD5	0.4057	0.0595	0.3331	0.1029	16	0.7156	0.01	0.7523	0.0078	10	0.09859	0.4263	0.4265	0.2139	6
12LO vs MaR 1	-0.02519	0.4631	-0.09897	0.3565	16	0.002968	0.4968	-0.4847	0.0783	10	0.8232	0.0221	0.8986	0.0139	6
12LO vs MAR2	0.04585	0.4331	-0.3553	0.0879	16	0.1372	0.3528	-0.5169	0.0639	10	-0.08215	0.4385	-0.02899	0.4972	6
12LO vs PDX	0.07043	0.3978	0.1895	0.2391	16	0.193	0.2966	0.1238	0.3667	10	0.2718	0.3012	0.5218	0.15	6
12LO vs PD1	0.09723	0.3601	0.07375	0.3927	16	0.3441	0.1651	0.3792	0.1393	10	-0.3324	0.2599	-0.3479	0.2528	6
12LO vs 17-HDOHE	-0.2454	0.1798	0.05015	0.427	16	-0.2435	0.2489	0.006116	0.4965	10	-0.02956	0.4778	0.1449	0.3833	6
12LO vs 14-HDOHE	-0.2198	0.2067	0.1549	0.2821	16	-0.2089	0.2812	0.2814	0.2141	10	0.05251	0.4607	0.4058	0.2222	6
12LO vs 18-HEPE	-0.3303	0.1058	-0.5015	0.0249	16	-0.629	0.0257	-0.7707	0.0061	10	-0.3442	0.252	-0.4058	0.2222	6
12LO vs RVE1	0.2464	0.1788	0.369	0.0794	16	0.49	0.0753	0.5016	0.0713	10	-0.00696	0.4948	0.4638	0.1972	6
12LO vs RVE2	-0.1241	0.3236	0.02065	0.4704	16	0.2499	0.2431	0.2324	0.2576	10	-0.4727	0.1719	-0.4058	0.2222	6
12LO vs S-RVE3	-0.1263	0.3206	-0.1023	0.3523	16	0.169	0.3203	0.128	0.3532	10	-0.4358	0.1939	-0.6642	0.1667	6
12LO vs R-RvE3	0.06249	0.4091	0.064	0.406	16	0.3618	0.1522	0.2222	0.2657	10	-0.1644	0.3778	0	0.5333	6
12LO vs RvE3	-0.0994	0.3571	-0.04529	0.4334	16	0.3743	0.1433	0.2112	0.2762	10	-0.5021	0.1551	-0.616	0.1167	6
5LO vs LXA4	-0.341	0.1531	-0.2321	0.339	19	-0.5567	0.0946	-0.5627	0.0952	10	-0.08171	0.8345	0.159	0.6835	9
5LO vs LXB4	0.6552	0.0023	0.03954	0.8723	19	-0.03464	0.9243	-0.09786	0.7897	10	0.7271	0.0264	0.2929	0.4422	9
5LO vs 5-HETE	-0.252	0.2979	0.1476	0.5464	19	-0.3772	0.2826	-0.1101	0.7636	10	0.7929	0.0108	0.6276	0.0772	9
5LO vs 12-HETE	-0.1585	0.5169	-0.2545	0.293	19	-0.2992	0.401	-0.1529	0.6717	10	-0.2859	0.4559	-0.2427	0.5277	9
5LO vs 15-HETE	0.05442	0.8249	0.304	0.2057	19	-0.3859	0.2707	-0.1346	0.7109	10	-0.0002523	0.9995	0.5021	0.1712	9
5LO vs RVD1	0.06866	0.78	0.08573	0.7271	19	-0.2555	0.4761	-0.362	0.2988	10	0.3911	0.298	0.4958	0.1744	9
5LO vs RVD2	-0.2582	0.2859	-0.2476	0.3068	19	0.5947	0.0697	0.63	0.0563	10	-0.1882	0.6277	0.187	0.6206	9
5LO vs RVD3	-0.2535	0.2951	0.005282	0.9829	19	-0.3291	0.3531	-0.1718	0.6303	10	-0.09166	0.8146	0.1513	0.6938	9
5LO vs RVD4	-0.265	0.2729	-0.2827	0.2409	19	-0.1253	0.7301	0.01846	0.9629	10	-0.2332	0.5459	-0.2259	0.5583	9
5LO vs RVD5	-0.4354	0.0624	-0.5322	0.019	19	-0.1338	0.7124	0.104	0.7761	10	-0.4441	0.231	-0.6967	0.0456	9
5LO vs MaR1	0.01114	0.9639	-0.4229	0.0712	19	0.5756	0.0817	0.4295	0.2137	10	-0.5319	0.1405	-0.6043	0.0914	9
5LO vs MAR2	-0.08363	0.7336	-0.202	0.4069	19	0.4436	0.1991	0.4308	0.2126	10	-0.3495	0.3566	-0.2605	0.4924	9
5LO vs PDX	-0.2845	0.2378	-0.2609	0.2806	19	0.5722	0.0839	0.6935	0.0304	10	-0.3503	0.3553	-0.6468	0.0677	9
5LO vs PD1	-0.3707	0.1182	-0.2513	0.2993	19	-0.2626	0.4636	-0.2814	0.428	10	-0.01587	0.9677	0.1088	0.7838	9
5LO vs 17-HDOHE	-0.331	0.1663	-0.3005	0.2112	19	-0.4373	0.2063	-0.4465	0.196	10	0.06783	0.8623	0.1004	0.7997	9
5LO vs 14-HDOHE	-0.3062	0.2023	-0.4508	0.0527	19	-0.2947	0.4085	-0.5382	0.1126	10	-0.3262	0.3916	-0.2427	0.5277	9
5LO vs 18-HEPE	0.56	0.0126	0.1854	0.4473	19	-0.1353	0.7095	-0.09786	0.7897	10	0.7233	0.0277	0.5774	0.1099	9
5LO vs RVE1	-0.2801	0.2455	-0.2286	0.3466	19	0.2644	0.4603	0.208	0.562	10	-0.3267	0.3908	-0.1088	0.7838	9
5LO vs RVE2	0.4922	0.0323	0.203	0.4046	19	-0.2952	0.4076	-0.5016	0.1425	10	0.4625	0.21	0.5774	0.1099	9
5LO vs S-RVE3	0.7601	0.0002	0.4414	0.0585	19	0.2975	0.4038	-0.1141	0.7444	10	0.8167	0.0072	0.7884	0.0182	9
5LO vs R-RvE3	-0.4519	0.0521	-0.3868	0.1019	19	-0.01605	0.9649	-0.1173	0.7444	10	-0.3126	0.4128	-0.2983	0.4266	9
5LO vs RvE3	0.5844	0.0086	0.2254	0.3535	19	0.1012	0.7808	0.06211	0.864	10	0.7817	0.0128	0.6043	0.0914	9
LTA4H vs LXA4	-0.1309	0.3082	-0.07621	0.3847	17	-0.3778	0.126	-0.1465	0.3331	11	0.5303	0.1395	0.6377	0.0972	6
LTA4H vs LXB4	-0.4343	0.0408	-0.3354	0.0936	17	-0.3226	0.1666	-0.01373	0.4864	11	-0.1861	0.362	0.2899	0.3	6
LTA4H vs 5-HETE	-0.2266	0.1909	-0.1671	0.2594	17	-0.1763	0.302	-0.05492	0.4376	11	0.773	0.0357	0.02899	0.4917	6
LTA4H vs 12-HETE	0.1384	0.2982	0.04054	0.4388	17	-0.1776	0.3007	-0.03204	0.4647	11	-0.07422	0.4444	0.6377	0.0972	6
LTA4H vs 15-HETE	0.07766	0.3835	0.04791	0.4276	17	-0.2346	0.2437	-0.2471	0.2303	11	-0.2257	0.3336	0.2899	0.3	6
LTA4H vs RVD1	-0.3428	0.089	-0.2871	0.1305	17	-0.3282	0.1622	-0.01835	0.4795	11	-0.374	0.2326	-0.0616	0.475	6
LTA4H vs RVD2	-0.2626	0.1543	-0.3534	0.0817	17	0.3874	0.1196	0.05034	0.4431	11	-0.06792	0.4491	0.2464	0.3333	6
LTA4H vs RVD3	-0.2673	0.1498	-0.2303	0.1852	17	-0.4027	0.1098	-0.3624	0.1351	11	-0.1007	0.4248	0.4706	0.1722	6
LTA4H vs RVD4	-0.06164	0.4071	-0.0615	0.4066	17	-0.2746	0.2069	0.04138	0.4521	11	0.1503	0.3882	0.7537	0.0556	6
LTA4H vs RVD5	-0.4212	0.0461	-0.4091	0.0517	17	-0.2217	0.2562	-0.119	0.3636	11	-0.005708	0.4957	0.01471	0.4972	6
LTA4H vs MaR 1	0.215	0.2037	0.007385	0.4891	17	0.8841	0.0002	0.1376	0.3415	11	0.5542	0.1269	0.3769	0.2361	6
LTA4H vs MAR2	-0.1054	0.3437	0	0.4929	17	0.1561	0.3233	0.2575	0.2199	11	-0.005616	0.4958	0.1449	0.3889	6
LTA4H vs PDX	-0.1126	0.3335	-0.1085	0.3379	17	0.1377	0.3432	0.1062	0.3782	11	0.8208	0.0226	0.2319	0.3361	6
LTA4H vs PD1	-0.4311	0.042	-0.4349	0.0411	17	-0.3494	0.1461	-0.325	0.1635	11	-0.1434	0.3932	0.4058	0.2167	6
LTA4H vs 17-HDOHE	-0.25	0.1666	-0.3305	0.0971	17	-0.3349	0.1571	-0.3295	0.1599	11	0.7437	0.0451	0.9856	0.0028	6
LTA4H vs 14-HDOHE	-0.2462	0.1704	-0.1413	0.293	17	-0.2011	0.2766	-0.1281	0.3534	11	0.3938	0.2199	0.8117	0.0361	6
LTA4H vs 18-HEPE	-0.2943	0.1258	-0.2199	0.1968	17	0.03623	0.4579	-0.004577	0.4973	11	-0.678	0.0694	-0.8117	0.0361	6
LTA4H vs RVE1	-0.03542	0.4463	0.1315	0.3058	17	0.4832	0.0661	0.3616	0.1364	11	-0.04782	0.4642	0.6377	0.0972	6
LTA4H vs RVE2	-0.07155	0.3925	0.03317	0.45	17	-0.3762	0.1271	-0.0595	0.4323	11	-0.2048	0.3485	0.5218	0.15	6
LTA4H vs S-RVE3	0.06324	0.4047	-0.07337	0.3891	17	0.6412	0.0167	0.1276	0.3513	11	-0.3251	0.2648	-0.3985	0.3333	6
LTA4H vs R-RvE3	-0.3912	0.0603	-0.486	0.0248	17	-0.1771	0.3012	-0.6033	0.0271	11	-0.1427	0.3937	0.2464	0.3333	6
LTA4H vs RvE3	-0.3313	0.0969	-0.3219	0.1029	17	0.09429	0.3914	-0.287	0.1935	11	-0.3521	0.2468	-0.0616	0.475	6
